# Supplementary material for: Differentially Expressed MiRNAs and tRNA Genes Affect Host Homeostasis During Highly Pathogenic Porcine Reproductive and Respiratory Syndrome Virus Infections in Young Pigs
Source: Front Genet. 2019 Aug 2;10:691. doi: 10.3389/fgene.2019.00691 (PMC6687759; doi:10.3389/fgene.2019.00691)
Supplement: Supplementary Table 1 — tRNA and mRNA differential expression by dpi. Excel chart of the differential expression (FDR ≤ 0.15) observed for each class of sncRNA for 1, 3, and 8 days post-infection with HP-PRRSV. [file Table_1.xlsx]

## Sheet: tRNA 1 dpi  expression data
GeneID	Base mean	log2(FC)	StdErr	Wald-Stats	P-value	P-adj
trna58_GluTTC	450.998	-1.25096	0.399641	-3.1302	0.00174687	0.637608
trna679_GluTTC	8.56154	-1.39307	0.557216	-2.50006	0.0124173	0.838994
trna1362_AsnGTT	20.5769	0.837254	0.330242	2.53527	0.011236	0.838994
trna1506_ArgCCT	2.20174	1.55335	0.671389	2.31364	0.0206875	0.838994
trna185_SerAGA	6.27068	-1.56428	0.593727	-2.63468	0.00842175	0.838994
trna1670_ArgACG	54.473	0.883997	0.367069	2.40826	0.016029	0.838994
trna200_IleAAT	16.0876	0.983646	0.419649	2.34397	0.0190796	0.838994
trna1637_AlaCGC	6.02581	-1.22056	0.525041	-2.32469	0.0200886	0.838994
trna230_LeuCAA	17.5434	-1.23928	0.451313	-2.74594	0.00603384	0.838994
trna1502_ProTGG	6.61964	-1.32944	0.599294	-2.21834	0.0265314	0.968398
trna3139_LeuTAA	26.3315	-0.234854	0.296293	-0.792641	0.427987	1

## Sheet: tRNA 3 dpi expression data
GeneID	Base mean	log2(FC)	StdErr	Wald-Stats	P-value	P-adj
trna1668_ValAAC	4.39116	2.07234	0.672436	3.08185	0.00205721	0.0288009
trna1634_LeuCAA	103.183	1.52195	0.39496	3.85341	0.000116482	0.00815375
trna660_TrpCCA	4.36323	1.47232	0.601168	2.4491	0.0143214	0.113255
trna201_CysGCA	13.6327	1.39569	0.433232	3.22157	0.00127489	0.0254977
trna202_LeuTAG	13.9354	1.27772	0.408699	3.1263	0.00177022	0.0275367
trna808_SerGCT	10.8614	1.24662	0.449392	2.77402	0.00553686	0.0645967
trna745_HisGTG	11.2949	1.17408	0.480568	2.44311	0.0145614	0.113255
trna19_AlaAGC	19.6095	1.16715	0.491612	2.37414	0.01759	0.12961
trna746_HisGTG	13.6359	1.10162	0.434107	2.53767	0.0111592	0.097643
trna509_GlyTCC	96.1598	-0.613403	0.235228	-2.6077	0.00911533	0.0881098
trna1653_ValTAC	69.9093	-0.873451	0.327678	-2.66557	0.0076857	0.0827691
trna1023_AlaAGC	449.718	-1.02177	0.307725	-3.32038	0.000898935	0.0234409
trna1639_AlaTGC	17.5847	-1.10701	0.426481	-2.59568	0.00944033	0.0881098
trna1775_AlaTGC	661.158	-1.14657	0.348582	-3.28923	0.00100461	0.0234409
trna213_AlaAGC	174.222	-1.21382	0.381639	-3.18053	0.00147004	0.0257256
trna1647_AlaCGC	6581.87	-1.27365	0.383839	-3.31818	0.000906051	0.0234409
trna1245_ProTGG	5.78117	-1.36821	0.58461	-2.34038	0.019264	0.134848
trna1635_AlaAGC	21004.2	-1.57665	0.440842	-3.57645	0.00034829	0.0162535
trna1637_AlaCGC	6.02581	-1.74719	0.585759	-2.98278	0.00285643	0.0363545
trna1503_ProAGG	30.0147	-1.77931	0.41384	-4.29952	1.71169e-05	0.00239637

## Sheet: tRNA 8 dpi expression data
GeneID	Base mean	log2(FC)	StdErr	Wald-Stats	P-value	P-adj
trna783_GlyGCC	5197.56	2.36798	0.411431	5.75546	8.64038e-09	6.91231e-07
trna630_GlyCCC	32.1248	1.93702	0.317762	6.09582	1.08876e-09	1.74201e-07
trna658_ProCGG	1.22188	1.89379	0.747988	2.53184	0.0113464	0.0789316
trna1245_ProTGG	5.78117	1.86084	0.549688	3.38527	0.000711088	0.0126416
trna1270_TyrGTA	4.43215	1.84497	0.569029	3.24232	0.00118562	0.0189699
trna19_AlaAGC	19.6095	1.84444	0.416917	4.42401	9.68846e-06	0.000310031
trna506_SerGCT	3.49454	1.6807	0.585675	2.86968	0.0041089	0.038672
trna1026_GlyCCC	213.943	1.56933	0.372591	4.21194	2.53187e-05	0.000578713
trna1499_ProCGG	4.5497	1.53359	0.508049	3.01859	0.00253953	0.0270884
trna1633_MetCAT	3.80087	1.52732	0.639421	2.3886	0.0169126	0.099012
trna56_ThrTGT	2.25912	1.52253	0.679573	2.24042	0.0250636	0.125318
trna1666_LeuTAA	6.31914	1.51736	0.499192	3.03963	0.00236868	0.0270707
trna517_GlnTTG	75.1455	1.47774	0.698426	2.11581	0.0343612	0.141025
trna232_LysTTT	13.0213	1.23534	0.447422	2.76101	0.00576221	0.0511395
trna1707_GlyGCC	13.8926	1.14966	0.419	2.74382	0.00607282	0.0511395
trna1021_GlyCCC	5.73028	1.1472	0.545299	2.10381	0.0353954	0.141581
trna1133_GlyTCC	8.77138	1.072	0.478008	2.24265	0.0249195	0.125318
trna338_AlaCGC	12.4713	1.0169	0.384429	2.64522	0.00816378	0.0653102
trna1503_ProAGG	30.0147	0.889893	0.41403	2.14935	0.031607	0.138086
trna1653_ValTAC	69.9093	0.712733	0.32324	2.20497	0.0274565	0.133122
trna1022_TyrGTA	124.167	-0.532674	0.219789	-2.42357	0.0153689	0.0983611
trna1483_GlyCCC	307.264	-0.759451	0.244122	-3.11095	0.00186487	0.024865
trna491_ArgTCG	38.8222	-0.770492	0.364188	-2.11565	0.0343749	0.141025
trna507_GlyGCC	362.704	-0.774243	0.360909	-2.14526	0.0319323	0.138086
trna200_IleAAT	16.0876	-0.880093	0.409025	-2.15169	0.0314221	0.138086
trna230_LeuCAA	17.5434	-0.998265	0.42747	-2.33529	0.0195284	0.104152
trna1635_AlaAGC	21004.2	-1.04809	0.440875	-2.3773	0.01744	0.099012
trna838_TrpCCA	66.2938	-1.04935	0.232501	-4.51333	6.38189e-06	0.000255276
trna1647_AlaCGC	6581.87	-1.12913	0.383963	-2.94073	0.00327441	0.0327441
trna77_ArgCCT	45.0411	-1.16668	0.446583	-2.61245	0.00898949	0.0684914
trna555_GlyCCC	177.945	-1.18895	0.381089	-3.11987	0.00180933	0.024865
trna58_GluTTC	450.998	-1.214	0.396777	-3.05965	0.00221592	0.0270707
trna2167_LysCTT	70.8478	-1.34781	0.308851	-4.36393	1.27747e-05	0.000340658
trna504_GlyGCC	927.079	-1.36874	0.341019	-4.01369	5.97778e-05	0.00119556
trna185_SerAGA	6.27068	-1.50261	0.586253	-2.56308	0.0103748	0.0754528
trna1665_GlnCTG	4.13246	-1.56784	0.659956	-2.37567	0.0175173	0.099012
trna1243_HisGTG	3.05802	-1.60944	0.680026	-2.36673	0.0179459	0.099012
trna648_GlnCTG	1.4167	-1.65593	0.756629	-2.18856	0.0286288	0.134724
trna453_LysCTT	427.408	-1.75586	0.371266	-4.72938	2.25212e-06	0.000120113
trna552_AlaAGC	1.89215	-1.82667	0.751683	-2.43011	0.0150942	0.0983611

## Sheet: mRNA 1 dpi expression data
GeneID	Base mean	log2(FC)	StdErr	Wald-Stats	P-value	P-adj
ssc-miR-664-5p	24.1676	1.20814	0.459332	2.63022	0.00853299	0.0558911
ssc-miR-1306-5p	3870.81	1.09734	0.291999	3.75802	0.000171266	0.00320512
ssc-miR-145-5p	9.95365	1.04376	0.436036	2.39376	0.0166768	0.0809135
ssc-miR-296-5p	502.672	1.02925	0.276895	3.71711	0.000201517	0.00329984
ssc-miR-18a	16.5185	0.95428	0.449926	2.12097	0.0339241	0.123446
ssc-miR-328	1129.26	0.920926	0.275539	3.34227	0.00083097	0.00907142
ssc-miR-331-3p	397.07	0.841497	0.300012	2.80488	0.00503356	0.038788
ssc-miR-125b	1388.19	0.819423	0.322671	2.5395	0.011101	0.0632276
ssc-miR-532-3p	156.275	0.813462	0.271591	2.99517	0.00274289	0.0256657
ssc-miR-125a	110.419	0.749927	0.308759	2.42884	0.0151471	0.0763183
ssc-miR-9841-3p	1246.39	0.728503	0.341746	2.13171	0.0330306	0.123446
ssc-miR-1839-5p	318.54	0.704269	0.342386	2.05695	0.0396915	0.140529
ssc-miR-92a	378097	0.687229	0.267785	2.56635	0.0102776	0.0620286
ssc-miR-339-5p	1247.43	0.686075	0.290683	2.36022	0.0182643	0.0854509
ssc-miR-339	110.233	0.674291	0.29916	2.25395	0.0241993	0.0992297
ssc-miR-191	28264.8	0.632541	0.238446	2.65277	0.00798347	0.0550439
ssc-miR-150	5852.52	0.623741	0.271704	2.29566	0.0216951	0.0947352
ssc-miR-2320-5p	295.511	0.527784	0.189924	2.77892	0.00545398	0.0396928
ssc-miR-361-3p	8808.74	0.488545	0.211585	2.30898	0.0209449	0.0946133
ssc-miR-103	165.519	0.478263	0.239975	1.99297	0.046265	0.149523
ssc-miR-1306-3p	322.862	-0.437055	0.219832	-1.98813	0.0467971	0.149523
ssc-let-7a	814.812	-0.527905	0.262509	-2.011	0.0443257	0.149523
ssc-miR-532-5p	137.973	-0.547942	0.219283	-2.49879	0.012462	0.0680215
ssc-miR-451	22353.8	-0.603254	0.302459	-1.99449	0.0460981	0.149523
ssc-miR-186	2964.17	-0.688278	0.280557	-2.45326	0.0141569	0.0741822
ssc-miR-146a-5p	36.4153	-0.691588	0.23892	-2.89465	0.00379587	0.0323398
ssc-miR-30a-5p	104.525	-0.776364	0.344543	-2.25331	0.0242393	0.0992297
ssc-miR-30e-5p	245.151	-0.811123	0.224763	-3.60879	0.000307623	0.00447762
ssc-miR-30e-3p	501.793	-0.813517	0.236758	-3.43608	0.000590207	0.00737394
ssc-miR-7137-3p	22.512	-0.851832	0.384427	-2.21585	0.0267018	0.105998
ssc-miR-185	894.558	-0.895038	0.211619	-4.22947	2.34245e-05	0.000827433
ssc-let-7f	75.5261	-0.922633	0.269534	-3.42307	0.000619186	0.00737394
ssc-miR-21	137.567	-0.940723	0.326398	-2.88214	0.00394989	0.0323398
ssc-miR-128	2008.13	-0.9674	0.226185	-4.27702	1.89412e-05	0.000827433
ssc-miR-19b	145.793	-0.979268	0.238665	-4.1031	4.07653e-05	0.000890043
ssc-miR-7	133.68	-1.02857	0.328653	-3.12965	0.00175017	0.0176363
ssc-miR-192	135.598	-1.05077	0.410188	-2.56167	0.010417	0.0620286
ssc-miR-144	15.3295	-1.09448	0.515803	-2.1219	0.0338464	0.123446
ssc-miR-148b-3p	5567.78	-1.27727	0.230236	-5.54765	2.89539e-08	3.79296e-06
ssc-miR-142-3p	88.7442	-1.38349	0.334689	-4.13366	3.57026e-05	0.000890043
ssc-miR-374b-5p	48.5782	-1.57178	0.37313	-4.21242	2.52651e-05	0.000827433

## Sheet: mRNA 3 dpi expression data
GeneID	Base mean	log2(FC)	StdErr	Wald-Stats	P-value	P-adj
ssc-miR-142-3p	88.7442	1.16928	0.34031	3.43594	0.000590506	0.0239155
ssc-miR-7	133.68	1.07915	0.328544	3.28463	0.00102115	0.0275711
ssc-miR-1839-5p	318.54	0.917152	0.349818	2.6218	0.00874676	0.088561
ssc-miR-21	137.567	0.804633	0.324108	2.4826	0.0130426	0.0962589
ssc-miR-142-5p	2931.67	0.785226	0.280764	2.79675	0.00516194	0.059731
ssc-miR-30e-3p	501.793	0.68796	0.237569	2.89583	0.00378159	0.0510514
ssc-miR-361-3p	8808.74	0.532287	0.211818	2.51295	0.0119726	0.0962589
ssc-miR-23a	487.937	-0.693319	0.280676	-2.47017	0.0135048	0.0962589
ssc-miR-139-3p	101.594	-0.705111	0.299456	-2.35464	0.0185405	0.110342
ssc-miR-125b	1388.19	-0.759543	0.324019	-2.34413	0.0190715	0.110342
ssc-miR-139-5p	319.318	-1.01477	0.34347	-2.95446	0.00313212	0.0507403
ssc-miR-99a	1130.86	-1.17792	0.480659	-2.45063	0.0142606	0.0962589
ssc-miR-27b-3p	350.018	-1.91406	0.602087	-3.17904	0.00147765	0.0299223
ssc-miR-7134-5p	3160.48	-2.22749	0.511363	-4.35599	1.32469e-05	0.001073

## Sheet: mRNA 8 dpi expression data
GeneID	Base mean	log2(FC)	StdErr	Wald-Stats	P-value	P-adj
ssc-miR-145-5p	9.95365	1.49773	0.488833	3.06389	0.00218478	0.0312424
ssc-miR-10b	7.48643	1.2779	0.504812	2.53144	0.0113594	0.0902445
ssc-miR-27b-3p	350.018	1.27692	0.601907	2.12146	0.0338832	0.148668
ssc-miR-9841-3p	1246.39	1.27526	0.342488	3.72351	0.000196475	0.0040137
ssc-miR-125b	1388.19	1.23418	0.323718	3.81251	0.00013756	0.00327852
ssc-miR-122	5.46349	1.13626	0.53233	2.1345	0.0328015	0.148668
ssc-miR-6782-3p	231.901	1.08385	0.440765	2.45901	0.0139319	0.0996134
ssc-miR-296-5p	502.672	0.994094	0.279327	3.55888	0.000372434	0.00665726
ssc-miR-142-5p	2931.67	0.849184	0.280509	3.0273	0.00246752	0.0320777
ssc-miR-9810-3p	32.9951	0.819627	0.33035	2.48109	0.0130981	0.0985807
ssc-miR-425-5p	1313.56	0.784229	0.200457	3.9122	9.14604e-05	0.00261577
ssc-miR-92b-3p	8072.1	0.659284	0.220639	2.98807	0.00280744	0.0334553
ssc-miR-339-5p	1247.43	0.634874	0.291438	2.17842	0.0293749	0.148668
ssc-miR-186	2964.17	0.596595	0.280556	2.12647	0.0334638	0.148668
ssc-miR-361-3p	8808.74	0.593671	0.211702	2.80427	0.00504309	0.0515116
ssc-miR-328	1129.26	0.591866	0.275823	2.14582	0.0318873	0.148668
ssc-miR-191	28264.8	0.532815	0.238476	2.23425	0.0254668	0.148668
ssc-miR-423-3p	171969	0.50967	0.233146	2.18605	0.0288118	0.148668
ssc-miR-30c-1-3p	66.0596	-0.523641	0.242418	-2.16008	0.0307668	0.148668
ssc-miR-1306-3p	322.862	-0.562763	0.219563	-2.5631	0.0103741	0.0872648
ssc-miR-139-3p	101.594	-0.66239	0.307535	-2.15387	0.0312506	0.148668
ssc-let-7a	814.812	-0.693369	0.260981	-2.65678	0.00788905	0.0705084
ssc-let-7c	297.962	-0.727791	0.245766	-2.96132	0.00306325	0.0336958
ssc-miR-24-3p	68.329	-0.733614	0.346628	-2.11643	0.034308	0.148668
ssc-miR-23a	487.937	-0.755604	0.280638	-2.69245	0.00709298	0.0676198
ssc-miR-103	165.519	-0.798239	0.240864	-3.31407	0.000919496	0.0146098
ssc-miR-532-5p	137.973	-0.991901	0.221115	-4.48591	7.26046e-06	0.000346082
ssc-miR-222	226.87	-1.01748	0.21522	-4.72765	2.27135e-06	0.000162402
ssc-miR-744	691.614	-1.16998	0.266651	-4.38769	1.14563e-05	0.000409563
ssc-let-7e	3.9808	-1.19947	0.52879	-2.26833	0.0233093	0.144923
ssc-miR-1285	39480.6	-1.33419	0.551685	-2.4184	0.0155891	0.106154
ssc-miR-129a-5p	3.00718	-1.34537	0.592183	-2.27189	0.0230935	0.144923
ssc-miR-296-3p	454.265	-1.58995	0.26257	-6.05533	1.4013e-09	2.00386e-07
