# Supplementary material for: Differentially Expressed MiRNAs and tRNA Genes Affect Host Homeostasis During Highly Pathogenic Porcine Reproductive and Respiratory Syndrome Virus Infections in Young Pigs
Source: Front Genet. 2019 Aug 2;10:691. doi: 10.3389/fgene.2019.00691 (PMC6687759; doi:10.3389/fgene.2019.00691)
Supplement: Supplementary Table 2 — Unique upregulated and downregulated G.O. terms by dpi. Excel chart of statistically significant (FDR ≤ 0.05) G.O. terms based on miRNA analysis split by direction of differential expression and dpi. [file Table_2.xlsx]

## Sheet: Unique upregulated GO by dpi 
miRNA 1 dpi G.O.	Gene ontology (GO) ID
antigen processing and presentation of peptide antigen via MHC class I	GO:0002474
ncRNA metabolic process	GO:0034660
chromatin binding	GO:0003682
telomere maintenance via semi-conservative replication	GO:0032201
Golgi membrane	GO:0000139
telomere maintenance via recombination	GO:0000722
lysosomal lumen	GO:0043202
activation of protein kinase A activity	GO:0034199
cellular response to glucagon stimulus	GO:0071377
branched-chain amino acid catabolic process	GO:0009083
negative regulation of transforming growth factor beta receptor signaling pathway	GO:0030512
COPII vesicle coating	GO:0048208
tRNA metabolic process	GO:0006399
sulfur amino acid metabolic process	GO:0000096
protein ubiquitination	GO:0016567
glucose metabolic process	GO:0006006
ubiquitin-specific protease activity	GO:1990381
cytoplasmic vesicle	GO:0031410
mitochondrial matrix	GO:0005759
regulation of apoptotic process	GO:0043065
miRNA 3 dpi G.O.
Ran GTPase binding	GO:0008536
cytoplasmic stress granule	GO:0010494
negative regulation of translation	GO:0017148
proteasome-mediated ubiquitin-dependent protein catabolic process	GO:0043161
post-embryonic development	GO:0009791
RNA processing	GO:0006396
miRNA 8 dpi G.O.
positive regulation of transcription, DNA-templated	GO:0045893
negative regulation of cell migration	GO:0030336
nucleobase-containing small molecule metabolic process	GO:0055086
DNA damage response, signal transduction by p53 class mediator	GO:0030330
plasma membrane organization	GO:0007009
RNA polymerase II core promoter proximal region sequence-specific DNA binding	GO:0000978
regulation of transcription from RNA polymerase II promoter in response to hypoxia	GO:0061418
DNA replication-dependent nucleosome assembly	GO:0006335
extracellular vesicular exosome	GO:0070062
hippo signaling	GO:0035329
chromatin	GO:0000785
epithelial to mesenchymal transition	GO:0001837
triglyceride biosynthetic process	GO:0019432
protein kinase binding	GO:0019901
regulation of translational initiation	GO:0006446
mRNA transport	GO:0051028
histone methyltransferase complex	GO:0035097
endocytic vesicle lumen	GO:0071682
collagen catabolic process	GO:0030574
O-glycan processing	GO:0016266
type I interferon signaling pathway	GO:0060337
DNA replication-independent nucleosome assembly	GO:0006336
clatharin-coated pit	GO:0005905
cell-cell junction organization	GO:0045216
histone demethylase activity (H4-K20 specific)	GO:0035575
activation of cysteine-type endopeptidase activity	GO:0097202
DNA methylation	GO:0006306
negative regulation of cell population proliferation	GO:0008285
glucose transport	GO:0015758
JAK-STAT cascade involved in growth hormone signaling pathway	GO:0060397
DNA duplex unwinding	GO:0032508
cellular response to hypoxia	GO:0071456
chromatin modification	GO:0016568
cotranslational protein targeting to membrane	GO:0006613
aging	GO:0007568
MAP kinase kinase kinase activity	GO:0004709
nucleolus	GO:0005730
histone H4-K20 demethylation	GO:0035574
negative regulation of megakaryocyte differentiation	GO:0045653
exonucleolytic nuclear-transcribed mRNA catabolic process involved in deadenylation-dependent decay	GO:0043927
regulation of circadian rhythm	GO:0042752

## Sheet: Unique downregulated GO by dpi
miRNA 1 dpi downregulated	Gene ontology GO ID
endosomal transport	GO:0016197
endosome membrane	GO:0010008
regulation of type I interferon production	GO:0032479
mammary gland development	GO:0030879
nitric oxide metabolic process	GO:0046209
intracellular transport of virus	GO:0075733
establishment of integrated proviral latency	GO:0075713
intracellular membrane-bounded organelle	GO:0043231
phagosome maturation	GO:0090382
glucocorticoid receptor signaling pathway	GO:0042921
regulation of nitric-oxide synthase activity	GO:0050999
regulation of translational initiation	GO:0006446
negative regulation of transforming growth factor beta receptor signaling pathway	GO:0030512
proteasome-mediated ubiquitin-dependent protein catabolic process	GO:0043161
protein C-terminus binding	GO:0008022
negative regulation of type I interferon production	GO:0032480
retrograde vesicle-mediated transport, Golgi to ER	GO:0006890
regulation of extrinsic apoptotic signaling pathway in absence of ligand	GO:2001239
viral protein processing	GO:0019082
transferrin transport	GO:0033572
autophagy	GO:0006914
RNA splicing, via transesterification reactions	GO:0000375
modulation by virus of host process	GO:0019054
amide transport	GO:0042886
regulation of apoptotic process	GO:0042981
carnitine shuttle	GO:0006853
miRNA 3 dpi downregulated
positive regulation of transcription, DNA-templated	GO:0045893
nitric-oxide synthase regulator activity	GO:0030235
endoplasmic reticulum calcium ion homeostasis	GO:0032469
translation initiation factor binding	GO:0031369
positive regulation of proteasomal ubiquitin-dependent protein catabolic process	GO:0032436
positive regulation of translation	GO:0045727
mitochondrion organization	GO:0007005
positive regulation of intrinsic apoptotic signaling pathway	GO:2001244
histone acetyltransferase binding	GO:0035035
vitamin D receptor binding	GO:0042809
semaphorin receptor complex	GO:0002116
chromatin	GO:0000785
cytoplasmic stress granule	GO:0010494
cellular response to calcium ion	GO:0071277
thyroid hormone receptor binding	GO:0046966
mRNA transport	GO:0051028
nuclear membrane	GO:0031965
nuclear pore	GO:0005643
collagen catabolic process	GO:0030574
platelet-derived growth factor receptor signaling pathway	GO:0048008
regulation of mitochondrial membrane permeability	GO:0046902
positive regulation of transcription from RNA polymerase II promoter	GO:0045944
kinase activity	GO:0016301
Notch receptor processing	GO:0007220
release of cytochrome c from mitochondria	GO:0001836
peptidyl-threonine phosphorylation	GO:0018107
cellular heat acclimation	GO:0070370
positive regulation of transforming growth factor beta receptor signaling pathway	GO:0030511
p53 binding	GO:0002039
cell aging	GO:0007569
intracellular estrogen receptor signaling pathway	GO:0030520
aging	GO:0007568
negative regulation of transcription from RNA polymerase II promoter	GO:0000122
ligand-dependent nuclear receptor transcription coactivator activity	GO:0030374
entrainment of circadian clock by photoperiod	GO:0043153
nucleolus	GO:0005730
regulation of mRNA stability	GO:0043488
regulation of circadian rhythm	GO:0042752
miRNA 8 dpi downregulated
glycosaminoglycan biosynthetic process	GO:0006024
telomere maintenance via semi-conservative replication	GO:0032201
mitochondrial ATP synthesis coupled proton transport	GO:0042776
telomere maintenance via recombination	GO:0000722
negative regulation of cell cycle	GO:0045786
regulation of type I interferon-mediated signaling pathway	GO:0060338
lysosomal lumen	GO:0043202
activation of protein kinase A activity	GO:0034199
transcription-coupled nucleotide-excision repair	GO:0006283
cellular response to glucagon stimulus	GO:0071377
anatomical structure formation involved in morphogenesis	GO:0048646
glycosaminoglycan catabolic process	GO:0006027
histone mRNA metabolic process	GO:0008334
branched-chain amino acid catabolic process	GO:0009083
nucleotide-excision repair, DNA damage removal	GO:0000718
ATPase activity	GO:0016887
endolysosome lumen	GO:0036021
sulfur amino acid metabolic process	GO:0000096
cell-cell junction organization	GO:0045216
polyamine metabolic process	GO:0006595
angiogenesis	GO:0001525
endoplasmic reticulum lumen	GO:0005788
keratan sulfate biosynthetic process	GO:0018146
mitochondrial matrix	GO:0005759
chromatin remodeling	GO:0006338
