# Supplementary material for: Differentially Expressed MiRNAs and tRNA Genes Affect Host Homeostasis During Highly Pathogenic Porcine Reproductive and Respiratory Syndrome Virus Infections in Young Pigs
Source: Front Genet. 2019 Aug 2;10:691. doi: 10.3389/fgene.2019.00691 (PMC6687759; doi:10.3389/fgene.2019.00691)
Supplement: Supplementary Table 3 — Filtering and mapping statistics based on size selection of reads 18–80 bps after library creation. [file Table_3.xlsx]

## Sheet: mapping statistics
Sample	treatment	DPI	Total reads	Reads % (post QC and size filter)	% aligned reads to S.scrofa 10.2
SNC01	CONTROL	1	18985963	10772452	0.8838
SNC02	CONTROL	1	25223845	13290542	0.886
SNC03	CONTROL	1	20790178	9973634	0.8758
SNC04	CONTROL	1	26237246	13510324	0.8846
SNC05	HP-PRRSV	1	36357897	22261531	0.8408
SNC06	HP-PRRSV	1	25855296	13096355	0.866
SNC07	HP-PRRSV	1	25780302	13090273	0.8486
SNC08	HP-PRRSV	1	36912213	21638576	0.8707
SNC09	CONTROL	3	17838393	8049061	0.8693
SNC10	CONTROL	3	19510849	8931770	0.871
SNC11	CONTROL	3	14646697	6922464	0.8722
SNC12	CONTROL	3	19989101	8192164	0.8322
SNC13	HP-PRRSV	3	18078787	7109496	0.8145
SNC14	HP-PRRSV	3	25141420	10223213	0.829
SNC15	HP-PRRSV	3	30533275	11554241	0.8165
SNC16	HP-PRRSV	3	36331163	14308155	0.8201
SNC17	CONTROL	8	22565405	9943071	0.8667
SNC18	CONTROL	8	35270671	11814368	0.7904
SNC19	CONTROL	8	23160247	10441325	0.8836
SNC20	CONTROL	8	31642472	9827559	0.791
SNC21	HP-PRRSV	8	26537358	13556210	0.8715
SNC22	HP-PRRSV	8	28501154	12860837	0.859
SNC23	HP-PRRSV	8	16610147	8918862	0.8772
SNC24	HP-PRRSV	8	22820124	10803418	0.8447
